# Supplementary material for: The current status of uptake of European Basic Safety Standard (2013/59/Euratom) requirements: results of a follow-up survey in European radiology departments
Source: Insights Imaging. 2021 Oct 7;12:139. doi: 10.1186/s13244-021-01078-3 (PMC8495669; doi:10.1186/s13244-021-01078-3)
Supplement: Supplementary file 1 — Additional file 1: Table. Pilot Survey on uptake of European BSS Directive (2013/59 Euratom) requirements with particular focus on clinical audit in European radiology departments. [file 13244_2021_1078_MOESM1_ESM.xlsx]

## Sheet: Tabelle1
Pilot Survey on uptake of European BSS Directive (2013/59 Euratom) requirements with particular focus on clinical audit in European radiology departments
Questions*	Has this requirement been implemented in your department?														Does your department have a programme in place to audit this requirement?														Is a regular re-audit carried out or planned?
	Yes		No		For some, not all		In development		N/A		Answered		Skipped		Yes		No		For some, not all		In development		N/A		Answered		Skipped		Yes		No		For some, not all		In development		N/A		Answered		Skipped
	2018	2021	2018	2021	2018	2021	2018	2021	2018	2021	2018	2021	2018	2021	2018	2021	2018	2021	2018	2021	2018	2021	2018	2021	2018	2021	2018	2021	2018	2021	2018	2021	2018	2021	2018	2021	2018	2021	2018	2021	2018	2021
Does your department have a process of clinical audit in place to evaluate local radiation practice and procedures as set out in the BSSD?	54 (81.82%)	47 (70.15%)	5 (7.58%)	8 (11.94%)			7 (10.61%)	13 (19.40%)			66	67	0	11
Dose limits for apprentices or students (16-18 years) attending the department for the Eye	18 (28.57%)	30 (49.18%)	30 (47.62%)	22 (36.07%)			15 (23.81%)	9 (14.52%)			63	61	3	16	9 (20.00%)	19 (50.0%)	25 (55.56%)	13 (34.21%)			11 (24.44%)	6 (15.79%)			45	38	21	40	12 (26.09%)	11 (45.83%)	27 (58.70%)	7 (29.17%)			7 (15.22%)	6 (25.00%)			46	24	20	54
Dose limits for apprentices or students (16-18 years) attending the department for the Skin	18 (29.03%)	36 (58.06%)	29 (46.77%)	17 (27.42%)			15 (24.19%)	9 (14.52%)			62	62	4	16	10 (21.74%)	24 (63.16%)	25 (54.35%)	9 (23.68%)			11 (23.91%)	5 (13.16%)			46	38	20	40	12 (25.53%)	12 (50.00%)	28 (59.57%)	5 (20.83%)			7 (14.89%)	7 (29.17%)			47	24	19	54
Categorisation recommendations for exposed workers	51 (82.26%)	53 (89.83%)	9 (14.52%)	3 (5.08%)			2 (3.23%)	3 (5.08%)			62	59	4	19	48 (85.71%)	42 (79.25%)	7 (12.50%)	6 (11.32%)			1 (1.79%)	5 (9.43%)			56	53	10	25	45 (81.82%)	35 (81.40%)	8 (14.55%)	4 (9.30%)			2 (3.64%)	4 (9.30%)			55	43	11	35
Radiation Protection policies and dose limits for pregnant workers	61 (98.39%)	54 (93.10%)	1 (1.61%)	2 (3.45%)			0	2 (3.45%)			62	58	4	20	49 (79.03%)	42 (77.78%)	10 (16.13%)	8 (14.81%)			3 (4.84%)	4 (7.41%)			62	54	4	24	48 (77.42%)	39 (72.22%)	11 (17.74%)	9 (16.67%)			3 (4.84%)	6 (11.11%)			62	54	4	24
Radiation Protection policies and dose limits for breastfeeding workers	54 (87.10%)	45 (78.95%)	7 (11.29%)	10 (17.54%)			1 (1.61%)	2 (3.51%)			62	58	4	20	46 (74.19%)	35 (64.81%)	14 (22.58%)	13 (24.07%)			2 (3.23%)	6 (11.11%)			62	54	4	24	48 (77.42%)	39 (72.22%)	11 (17.74%)	9 (16.67%)			3 (4.84%)	6 (11.11%)			62	54	4	24
Justification processes / policies for all practices involving medical ionising radiation exposure	48 (77.42%)	40 (70.18%)	0	1 (1.75%)	12 (19.35%)	12 (21.05%)	2 (3.23%)	4 (7.02%)			62	57	4	21	39 (63.93%)	27 (51.92%)	6 (9.84%)	8 (15.38%)	13 (21.31%)	12 (23.08%)	3 (4.92%)	5 (9.62%)			61	52	5	26	40 (65.57%)	27 (67.50%)	8 (13.11%)	2 (5.00%)	11 (18.03%)	7 (17.50%)	2 (3.28%)	4 (10.00%)			61	40	5	38
Written departmental protocol for identifying individuals responsible for the justification process	51 (82.26%)	38 (66.67%)	6 (9.68%)	9 (15.79%)			5 (8.06%)	10 (17.54%)			62	57	4	21	48 (85.71%)	29 (76.32%)	4 (7.14%)	6 (15.79%)			4 (7.14%)	3 (7.89%)			56	38	10	40	46 (80.70%)	24 (82.76%)	7 (12.28%)	3 (10.34%)			4 (7.02%)	2 (6.90%)			57	29	9	49
Written protocol in place where justification is delegated (to non-radiologists)	22 (37.29%)	23 (40.35%)	12 (20.34%)	14 (24.56%)			4 (6.78%)	9 (15.79%)	21 (35.59%)	11 (19.30%)	60	57	6	21	18 (56.25%)	16 (69.57%)	10 (31.25%)	5 (21.74%)			4 (12.50%)	2 (8.70%)			33	23	33	55	19 (59.38%)	12 (80.00%)	9 (28.13%)	1 (6.67%)			4 (12.50%)	2 (13.33%)			32	15	34	63
Written protocol in place and appropriate training documented where justification is delegated (to non-radiologists)	18 (30.51%)	24 (43.64%)	13 (22.03%)				7 (11.86%)		21 (35.59%)	31 (56.36%)	60	55	6	23	14 (43.75%)	24 (10.00%)	9 (28.13%)				9 (28.13%)				33	24	33	54	19 (59.38%)	16 (66.67%)	9 (28.13%)	4 (16.67%)			4 (12.50%)	4 (16.67%)			32	24	34	54
Justification of all radiodiagnostic examinations in your department in advance of being performed	39 (65.00%)	36 (66.67%)	6 (10.00%)	4 (7.41%)	15 (25.00%)	11 (20.37%)	0	3 (5.56%)			60	54	6	24	29 (55.77%)	28 (59.57%)	16 (30.77%)	9 (19.15%)	7 (13.46%)	10 (21.28%)					52	47	14	31	32 (61.54%)	24 (63.16%)	17 (32.69%)	2 (5.26%)			3 (5.77%)	12 (31.58%)			52	38	14	40
Established, written mechanism (on request form) to allow pre-justification discussion to occur with the referrer	25 (41.67%)	23 (43.40%)	23 (38.33%)	18 (33.96%)			12 (20.00%)	12 (22.64%)			60	53	6	25	19 (55.88%)	19 (76.00%)	10 (29.41%)	3 (12.00%)			5 (14.71%)	3 (12.00%)			34	25	32	53	20 (57.14%)	15 (83.33%)	10 (28.57%)	2 (11.11%)			5 (14.29%)	1 (5.56%)			35	18	31	60
Departmental policy meeting BSSD dose limits relating to occupational radiation exposure for the Eye	34 (57.63%)	40 (80.00%)	17 (28.81%)	7 (14.00%)			8 (13.56%)	3 (6.00%)			59	50	7	28	35 (70.00%)	35 (76.09%)	9 (18.00%)	6 (13.04%)			6 (12.00%)	5 (10.87%)			50	46	16	32	39 (76.47%)	34 (91.89%)	4 (7.84%)	2 (5.41%)			8 (15.69%)	1 (2.70%)			51	37	15	41
Departmental policy meeting BSSD dose limits relating to occupational radiation exposure for the Skin	44 (73.33%)	44 (84.62%)	9 (15.00%)	6 (11.54%)			7 (11.67%)	2 (3.85%)			60	52	6	26	39 (79.59%)	37 (78.72%)	3 (6.12%9	5 (10.64%)			7 (14.29%)	5 (10.64%)			49	47	17	31	39 (76.47%)	34 (91.89%)	4 (7.84%)	2 (5.41%)			8 (15.69%)	1 (2.70%)			51	37	15	41
Mechanism to ensure that the patient (or their representative) is provided with adequate information (risk/benefit), where applicable, prior to medical ionising radiation exposure	Has this requirement been implemented in your department?										How is this achieved?												Does your department have a programme in place to audit this requirement?										Is a regular re-audit carried out or planned?
	Yes		No		In development		Answered		Skipped		Direction to information section on departmental website		Pre-procedural information sheet mailed/emailed		Pre-procedural consultation (radiologist or radiographer)		Other		Answered		Skipped		Yes		No		In development		Answered		Skipped		Yes		No		In development		Answered		Skipped
	2018	2021	2018	2021	2018	2021	2018	2021	2018	2021	2018	2021	2018	2021	2018	2021	2018	2021	2018	2021	2018	2021	2018	2021	2018	2021	2018	2021	2018	2021	2018	2021	2018	2021	2018	2021	2018	2021	2018	2021	2018	2021
	46 (76.67%)	40 (75.47%)	3 (5.00%)	4 (7.55%)	11 (18.33%)	9 (16.98%)	60	53	6	25	3 (6.25%)	9 (22.50%)	13 (27.08%)	6 (15.00%)	29 (60.42%)	20 (50.00%)	3 (6.25%)	5 (12.50%)	48	40	18	38	20 (41.67%)	26 (65.00%)	16 (33.33%)	8 (20.00%)	12 (25.00%)	6 (15.00%)	48	40	18	38	19 (39.58%)	22 (84.62%)	16 (33.33%)	2 (7.69%)	13 (27.08%)	2 (7.69%)	48	26	18	62
DRLs - Diagnostic Reference Levels	Has this requirement been implemented in your department?										Does your department have a programme in place to audit this requirement?										Is a regular re-audit carried out or planned?
DRLs established for typical radiodiagnostic examinations (X-ray)	Yes		No		In development		Answered		Skipped		Yes		No		In development		Answered		Skipped		Yes		No		In development		Other		Answered		Skipped
	2018	2021	2018	2021	2018	2021	2018	2021	2018	2021	2018	2021	2018	2021	2018	2021	2018	2021	2018	2021	2018	2021	2018	2021	2018	2021	2018	2021	2018	2021	2018	2021
DRLs established for typical radiodiagnostic examinations (X-ray)	49 (81.67%)	47 (90.38%)	8 (13.33%)	1 (1.92%)	3 (5.00%)	4 (7.69%)	60	52	6	26	45 (88.24%)	42 (89.36%)	4 (7.84%)	4 (8.51%)	2 (3.92%)	1 (2.13%)	51	47	15	31	45 (88.24%)	38 (88.37%)	4 (7.84%)	1 (2.33%)	2 (3.92%)	3 (6.98%)	0	1 (2.33%)	51	43	15	35
